# Supplementary material for: How distinct are sleep sites from active sites across habitat types in lizards?
Source: Behav Ecol Sociobiol. Author manuscript; Available in PMC 2026 Mar 4. (PMC7618821; doi:10.1007/s00265-026-03693-w)
Supplement: Supplementary Material 2 [file EMS212581-supplement-Supplementary_Material_2.xlsx]

## Sheet: Article info
How distinct are sleep sites from active sites across habitat types in lizards?
Behavioral Ecology and Sociobiology
Nitya Prakash Mohanty1,2,*, Anbazhagan Abinesh1, Saumitra Dhere1, Maria Thaker1
1Centre for Ecological Sciences, Indian Institute of Science, Bengaluru, India
2Département Adaptations du Vivant, UMR 7179, Mécanismes adaptatifs et Évolution (MECADEV) CNRS/Muséum national d'Histoire naturelle, Paris, France
*Corresponding author e-mail id: nitya.mohanty@gmail.com

## Sheet: Online Resource 2_
new_id	site	phase	species	id	Sex	substrate	perch	perch_angle	head_direction	perch_height	trunk_girth	perch_diameter	distance_trunk	svl	total_length	Habitat
C.v1	Madurai	active	C.versicolor	1	male	Shrub	Branch	angular	outward	850	280	62	380	12.1	22.2	SemiArboreal
C.v10	Madurai	active	C.versicolor	10	male	Tree	Branch	horizontal	inward	1930	730	81	1410	13.1	43	SemiArboreal
C.v11	Madurai	active	C.versicolor	11	male	Tree	Branch	angular	outward	1370	610	250	1830	11.3	39.2	SemiArboreal
C.v12	Madurai	active	C.versicolor	12	female	Tree	Leaf	horizontal	perpendicular	2100	790	350	3290	9.3	32.7	SemiArboreal
C.v13	Madurai	active	C.versicolor	13	male	Shrub	Branch	angular	outward	434	340	194	456	14	47	SemiArboreal
C.v14	Madurai	active	C.versicolor	14	male	Tree	Branch	angular	perpendicular	730	570	230	1390	12.3	39.1	SemiArboreal
C.v15	Madurai	active	C.versicolor	15	male	Tree	Trunk	vertical	outward	182	830	830	0	13.3	43.2	SemiArboreal
C.v16	Madurai	active	C.versicolor	16	male	Shrub	Branch	angular	inward	510	370	260	690	12.8	44	SemiArboreal
C.v17	Madurai	active	C.versicolor	17	male	Shrub	Trunk	vertical	perpendicular	50	360	26	64	13.3	43.5	SemiArboreal
C.v18	Madurai	active	C.versicolor	18	male	Ground	Grass	horizontal	NA	NA	NA	NA	NA	13.5	43.2	SemiArboreal
C.v19	Madurai	active	C.versicolor	19	male	Tree	Branch	angular	outward	2100	580	470	1060	12	41.2	SemiArboreal
C.v2	Madurai	active	C.versicolor	2	male	Tree	Branch	horizontal	outward	670	1310	76	440	11.9	35.6	SemiArboreal
C.v20	Madurai	active	C.versicolor	20	male	Ground	Grass	horizontal	NA	NA	NA	NA	NA	12.6	37.5	SemiArboreal
C.v21	Madurai	active	C.versicolor	21	male	Shrub	Branch	horizontal	perpendicular	780	84	27	470	11.4	37.4	SemiArboreal
C.v22	Madurai	active	C.versicolor	22	female	Shrub	Branch	angular	inward	360	190	29	600	11	37.9	SemiArboreal
C.v23	Madurai	active	C.versicolor	23	male	Shrub	Branch	vertical	outward	890	260	78	790	12.5	41.8	SemiArboreal
C.v24	Madurai	active	C.versicolor	24	male	Tree	Branch	angular	perpendicular	1780	700	370	290	12	22.9	SemiArboreal
C.v25	Madurai	active	C.versicolor	25	male	Tree	Branch	angular	outward	680	1090	270	290	13.2	22.3	SemiArboreal
C.v26	Madurai	active	C.versicolor	26	female	Shrub	Branch	angular	outward	167	148	59	121	11.5	39.9	SemiArboreal
C.v27	Madurai	active	C.versicolor	27	male	Tree	Trunk	angular	outward	730	248	248	0	11	38.6	SemiArboreal
C.v28	Madurai	active	C.versicolor	28	male	Tree	Trunk	vertical	outward	540	98	98	0	13	43.4	SemiArboreal
C.v29	Madurai	active	C.versicolor	29	male	Shrub	Branch	horizontal	perpendicular	390	320	160	270	10.9	38.3	SemiArboreal
C.v3	Madurai	active	C.versicolor	3	male	Tree	Branch	horizontal	outward	2700	890	290	350	14.3	30.9	SemiArboreal
C.v30	Madurai	active	C.versicolor	30	male	Tree	Branch	angular	outward	290	470	210	259	11.9	42.9	SemiArboreal
C.v31	Madurai	sleep	C.versicolor	31	female	Shrub	Leaf	horizontal	perpendicular	1300	752	220	120	9	35.5	SemiArboreal
C.v32	Madurai	sleep	C.versicolor	32	female	Shrub	Branch	angular	inward	1930	650	370	830	8.9	22.1	SemiArboreal
C.v33	Madurai	sleep	C.versicolor	33	female	Shrub	Leaf	angular	inward	700	910	183	670	8.5	30.4	SemiArboreal
C.v35	Madurai	sleep	C.versicolor	35	female	Shrub	Leaf	horizontal	inward	590	390	190	330	8.5	30.1	SemiArboreal
C.v36	Madurai	sleep	C.versicolor	36	female	Shrub	Leaf	angular	inward	1730	790	172	1690	9.2	16	SemiArboreal
C.v37	Madurai	sleep	C.versicolor	37	male	Tree	Branch	horizontal	outward	1770	237	181	920	12.2	41.9	SemiArboreal
C.v38	Madurai	sleep	C.versicolor	38	female	Tree	Branch	angular	outward	1140	240	390	1610	8.1	29	SemiArboreal
C.v39	Madurai	sleep	C.versicolor	39	female	Shrub	Leaf	angular	inward	1040	700	920	790	7.9	23.2	SemiArboreal
C.v4	Madurai	active	C.versicolor	4	male	Tree	Trunk	vertical	outward	1000	1660	1010	0	12	41.6	SemiArboreal
C.v42	Madurai	sleep	C.versicolor	42	female	Shrub	Branch	horizontal	outward	1410	200	32	680	8.3	19.9	SemiArboreal
C.v43	Madurai	sleep	C.versicolor	43	female	Tree	Branch	horizontal	perpendicular	480	130	110	1080	8.8	40.4	SemiArboreal
C.v44	Madurai	sleep	C.versicolor	44	female	Tree	Branch	angular	inward	1790	90	90	920	10	34	SemiArboreal
C.v45	Madurai	sleep	C.versicolor	45	female	Shrub	Leaf	vertical	inward	89	60	60	47	7.3	26.9	SemiArboreal
C.v46	Madurai	sleep	C.versicolor	46	female	Shrub	Leaf	horizontal	inward	770	250	250	450	9	32	SemiArboreal
C.v47	Madurai	sleep	C.versicolor	47	female	Tree	Branch	angular	inward	1030	110	70	84	8	9.7	SemiArboreal
C.v48	Madurai	sleep	C.versicolor	48	female	Shrub	Branch	horizontal	inward	870	150	41	64	8.6	16.9	SemiArboreal
C.v5	Madurai	active	C.versicolor	5	male	Ground	Grass	NA	NA	NA	NA	NA	NA	10.1	35	SemiArboreal
C.v50	Madurai	sleep	C.versicolor	50	female	Shrub	Branch	angular	inward	680	300	79	720	8.5	31.2	SemiArboreal
C.v51	Madurai	sleep	C.versicolor	51	male	Shrub	Branch	angular	outward	480	80	59	65	10.5	37	SemiArboreal
C.v53	Madurai	sleep	C.versicolor	53	female	Shrub	Leaf	horizontal	outward	590	180	35	340	8.7	33.3	SemiArboreal
C.v54	Madurai	sleep	C.versicolor	54	male	Shrub	Branch	horizontal	inward	1040	280	170	73	6.7	9.8	SemiArboreal
C.v55	Madurai	sleep	C.versicolor	55	male	Tree	Branch	angular	inward	940	350	170	75	12	42.1	SemiArboreal
C.v56	Madurai	sleep	C.versicolor	56	female	Shrub	Leaf	horizontal	inward	1480	170	26	570	8.3	30.5	SemiArboreal
C.v57	Madurai	sleep	C.versicolor	57	male	Shrub	Trunk	angular	outward	470	280	280	290	12.8	42.1	SemiArboreal
C.v58	Madurai	sleep	C.versicolor	58	female	Shrub	Leaf	horizontal	inward	840	260	47	46	8	29.8	SemiArboreal
C.v59	Madurai	sleep	C.versicolor	59	male	Tree	Branch	angular	outward	1100	450	120	40	12.2	41.8	SemiArboreal
C.v6	Madurai	active	C.versicolor	6	male	Shrub	Branch	angular	inward	89	200	170	450	12.8	39.4	SemiArboreal
C.v60	Madurai	sleep	C.versicolor	60	female	Shrub	Branch	vertical	inward	440	67	50	61	7.8	29	SemiArboreal
C.v7	Madurai	active	C.versicolor	7	female	Tree	Leaf	horizontal	outward	1130	340	24	1160	8.5	31.1	SemiArboreal
C.v8	Madurai	active	C.versicolor	8	female	Shrub	Branch	angular	outward	1290	180	71	220	9.5	31.7	SemiArboreal
C.v9	Madurai	active	C.versicolor	9	female	Shrub	Leaf	angular	outward	1220	180	76	594	10.1	37.1	SemiArboreal
M.r1	kadari (Hekunje)	sleep	M.rouxii	1	female	Shrub	Leaf	horizontal	inward	960	47	18	860	5.4	18.2	SemiArboreal
M.r10	kadari (Hekunje)	active	M.rouxii	10	male	Tree	Trunk	vertical	outward	1075	772	644	0	7.2	24	SemiArboreal
M.r11	kadari (Hekunje)	active	M.rouxii	11	male	Tree	Trunk	vertical	outward	1445	1265	1152	0	7.1	23.6	SemiArboreal
M.r12	kadari (Hekunje)	active	M.rouxii	12	male	Tree	Trunk	vertical	outward	725	1172	1172	0	6.7	23.1	SemiArboreal
M.r13	kadari (Hekunje)	active	M.rouxii	13	female	Shrub	Trunk	vertical	outward	441	149	123	0	6	20.9	SemiArboreal
M.r14	kadari (Hekunje)	active	M.rouxii	14	male	Tree	Trunk	vertical	outward	411	3330	3330	0	7.4	24.6	SemiArboreal
M.r15	kadari (Hekunje)	sleep	M.rouxii	15	female	Shrub	Branch	horizontal	inward	1180	83	12	510	5.4	17.4	SemiArboreal
M.r16	kadari (Hekunje)	sleep	M.rouxii	16	female	Shrub	Branch	angular	inward	1561	41	11	390	5.7	18.1	SemiArboreal
M.r18	kadari (Hekunje)	sleep	M.rouxii	18	female	Tree	Branch	angular	inward	1650	121	29	869	5.5	17.4	SemiArboreal
M.r19	kadari (Hekunje)	sleep	M.rouxii	19	male	Tree	Leaf	horizontal	inward	1582	121	21	945	7.3	19.2	SemiArboreal
M.r2	kadari (Hekunje)	sleep	M.rouxii	2	female	Tree	Branch	angular	inward	2140	494	20	3685	5.5	17.9	SemiArboreal
M.r20	kadari (Hekunje)	sleep	M.rouxii	20	female	Shrub	Branch	angular	inward	2070	95	14	490	5.4	18.3	SemiArboreal
M.r21	kadari (Hekunje)	sleep	M.rouxii	21	male	Shrub	Branch	angular	inward	2260	87	15	1270	7.2	24.1	SemiArboreal
M.r22	kadari (Hekunje)	sleep	M.rouxii	22	female	Tree	Leaf	horizontal	perpendicular	1899	110	12	1720	4.7	16.1	SemiArboreal
M.r23	kadari (Hekunje)	sleep	M.rouxii	23	female	Tree	Branch	horizontal	inward	2360	128	15	780	5.8	19.3	SemiArboreal
M.r25	kadari (Hekunje)	active	M.rouxii	25	male	Shrub	Trunk	vertical	outward	1010	53	41	0	7.2	25	SemiArboreal
M.r26	kadari (Hekunje)	active	M.rouxii	26	male	Tree	Trunk	vertical	outward	1632	1524	641	0	7.2	25.4	SemiArboreal
M.r27	kadari (Hekunje)	active	M.rouxii	27	male	Tree	Trunk	vertical	outward	471	405	405	0	7.1	23.6	SemiArboreal
M.r28	kadari (Hekunje)	active	M.rouxii	28	male	Tree	Trunk	vertical	outward	470	2871	NA	0	6.8	22.5	SemiArboreal
M.r3	kadari (Hekunje)	sleep	M.rouxii	3	male	Shrub	Trunk	vertical	outward	1320	21	11	0	7	22.6	SemiArboreal
M.r30	kadari (Hekunje)	active	M.rouxii	30	male	Tree	Trunk	vertical	outward	751	1510	1510	0	7.3	24.6	SemiArboreal
M.r32	kadari (Hekunje)	active	M.rouxii	32	male	Tree	Trunk	vertical	outward	1075	1410	1410	0	7.1	22.4	SemiArboreal
M.r35	kadari (Hekunje)	active	M.rouxii	35	male	Tree	Trunk	vertical	outward	813	585	585	0	6.9	24.3	SemiArboreal
M.r36	kadari (Hekunje)	active	M.rouxii	36	male	Tree	Trunk	vertical	outward	1460	1068	1068	0	6.8	22.9	SemiArboreal
M.r37	kadari (Hekunje)	sleep	M.rouxii	37	female	Shrub	Leaf	horizontal	inward	1271	32	8	295	5.5	18.3	SemiArboreal
M.r38	kadari (Hekunje)	sleep	M.rouxii	38	female	Shrub	Leaf	angular	inward	1611	200	8	1332	5.5	18.6	SemiArboreal
M.r39	kadari (Hekunje)	sleep	M.rouxii	39	male	Shrub	Trunk	vertical	outward	950	31	19	0	6.6	22.1	SemiArboreal
M.r4	kadari (Hekunje)	sleep	M.rouxii	4	female	Tree	Branch	angular	inward	1832	354	15	1360	5.8	19	SemiArboreal
M.r42	kadari (Hekunje)	sleep	M.rouxii	42	male	Shrub	Branch	horizontal	inward	1395	108	21	1710	7.2	24	SemiArboreal
M.r43	kadari (Hekunje)	sleep	M.rouxii	43	female	Shrub	Leaf	horizontal	inward	1226	112	8	1260	5.6	19	SemiArboreal
M.r44	kadari (Hekunje)	sleep	M.rouxii	44	male	Shrub	Branch	angular	outward	1942	92	18	552	7.5	25.7	SemiArboreal
M.r45	kadari (Hekunje)	sleep	M.rouxii	45	female	Shrub	Branch	angular	inward	872	21	5	1075	5	16.9	SemiArboreal
M.r46	kadari (Hekunje)	sleep	M.rouxii	46	female	Shrub	Leaf	horizontal	inward	1760	92	10	1281	5.2	17.6	SemiArboreal
M.r47	kadari (Hekunje)	sleep	M.rouxii	47	female	Shrub	Branch	horizontal	inward	2530	71	10	1694	5.8	19.3	SemiArboreal
M.r48	kadari (Hekunje)	sleep	M.rouxii	48	male	Tree	Branch	vertical	inward	1770	1012	16	2100	7.1	24.5	SemiArboreal
M.r49	kadari (Hekunje)	sleep	M.rouxii	49	female	Tree	Leaf	horizontal	inward	2121	230	11	1198	6.1	20.5	SemiArboreal
M.r5	kadari (Hekunje)	sleep	M.rouxii	5	male	Shrub	Leaf	horizontal	inward	2042	105	21	1591	6.2	21.3	SemiArboreal
M.r50	kadari (Hekunje)	sleep	M.rouxii	50	male	Shrub	Branch	horizontal	inward	2180	33	5	NA	5.8	19.1	SemiArboreal
M.r51	kadari (Hekunje)	active	M.rouxii	51	male	Tree	Trunk	vertical	outward	1490	720	695	0	6.1	23.1	SemiArboreal
M.r53	kadari (Hekunje)	active	M.rouxii	53	male	Tree	Trunk	vertical	outward	1092	1051	383	345	7.1	24.9	SemiArboreal
M.r55	kadari (Hekunje)	active	M.rouxii	55	male	Tree	Trunk	vertical	outward	1938	530	530	0	7.7	27.1	SemiArboreal
M.r56	kadari (Hekunje)	active	M.rouxii	56	male	Tree	Trunk	vertical	inward	1110	530	530	0	7.4	23.9	SemiArboreal
M.r57	kadari (Hekunje)	active	M.rouxii	57	male	Tree	Trunk	vertical	outward	640	629	629	0	6.3	22	SemiArboreal
M.r58	kadari (Hekunje)	active	M.rouxii	58	female	Tree	Trunk	vertical	outward	255	1610	1610	0	5.3	16.8	SemiArboreal
M.r6	kadari (Hekunje)	sleep	M.rouxii	6	male	Shrub	Branch	angular	inward	1821	93	19	1560	7	23.6	SemiArboreal
M.r7	kadari (Hekunje)	sleep	M.rouxii	7	male	Shrub	Leaf	horizontal	outward	1590	63	10	530	7.5	24.7	SemiArboreal
M.r8	kadari (Hekunje)	active	M.rouxii	8	male	Tree	Branch	angular	outward	1122	141	45	304	7.1	24.7	SemiArboreal
M.r9	kadari (Hekunje)	active	M.rouxii	9	male	Tree	Trunk	vertical	outward	1240	850	720	0	7.1	22.9	SemiArboreal
P.d1	coonoor	sleep	P.dorsalis	1	male	Rock	Rock	vertical	upward	1950	NA	NA	NA	13.6	35.1	Rupicolous
P.d10	coonoor	sleep	P.dorsalis	10	female	Rock	Rock	vertical	upward	1830	NA	NA	NA	9.3	26	Rupicolous
P.d11	coonoor	sleep	P.dorsalis	11	female	Rock	Rock	vertical	upward	1460	NA	NA	NA	9.7	24.6	Rupicolous
P.d12	coonoor	sleep	P.dorsalis	12	male	Rock	Rock	vertical	upward	1910	NA	NA	NA	12.6	36.5	Rupicolous
P.d13	coonoor	sleep	P.dorsalis	13	female	Rock	Rock	vertical	upward	379	NA	NA	NA	11.5	28.5	Rupicolous
P.d14	coonoor	sleep	P.dorsalis	14	male	Rock	Rock	vertical	upward	1870	NA	NA	NA	12.6	38.4	Rupicolous
P.d15	coonoor	sleep	P.dorsalis	15	male	Shrub	Leaf	vertical	NA	879	36	19	79	11	31	Rupicolous
P.d16	coonoor	sleep	P.dorsalis	16	male	Rock	Rock	vertical	angular	1770	NA	NA	NA	12.5	34.7	Rupicolous
P.d17	coonoor	sleep	P.dorsalis	17	male	Rock	Rock	vertical	upward	896	NA	NA	NA	12.3	24.2	Rupicolous
P.d18	coonoor	sleep	P.dorsalis	18	male	Rock	Rock	vertical	angular	476	NA	NA	NA	12.2	25.3	Rupicolous
P.d19	coonoor	sleep	P.dorsalis	19	female	Rock	Rock	vertical	angular	2410	NA	NA	NA	9.9	27.4	Rupicolous
P.d2	coonoor	sleep	P.dorsalis	2	male	Rock	Rock	vertical	upward	1420	NA	NA	NA	13	34.6	Rupicolous
P.d20	coonoor	sleep	P.dorsalis	20	male	Rock	Rock	vertical	upward	2220	NA	NA	NA	11	32.8	Rupicolous
P.d21	coonoor	sleep	P.dorsalis	21	female	Rock	Rock	vertical	upward	2270	NA	NA	NA	9.1	23.5	Rupicolous
P.d23	coonoor	sleep	P.dorsalis	23	male	Rock	Rock	vertical	upward	540	NA	NA	NA	13.4	36.9	Rupicolous
P.d24	coonoor	sleep	P.dorsalis	24	female	Rock	Rock	vertical	upward	820	NA	NA	NA	10.6	28.5	Rupicolous
P.d25	coonoor	sleep	P.dorsalis	25	female	Rock	Rock	vertical	upward	103	NA	NA	NA	9.7	26.9	Rupicolous
P.d26	coonoor	sleep	P.dorsalis	26	male	Rock	Rock	vertical	upward	322	NA	NA	NA	11.3	32.5	Rupicolous
P.d28	coonoor	sleep	P.dorsalis	28	female	Rock	Rock	vertical	upward	707	NA	NA	NA	8.3	15	Rupicolous
P.d31	coonoor	active	P.dorsalis	31	male	Rock	Rock	vertical	upward	670	NA	NA	NA	12.6	27.6	Rupicolous
P.d32	coonoor	active	P.dorsalis	32	male	Rock	Rock	vertical	upward	360	NA	NA	NA	13.2	38.8	Rupicolous
P.d33	coonoor	active	P.dorsalis	33	female	Rock	Rock	vertical	upward	590	NA	NA	NA	10	23.7	Rupicolous
P.d34	coonoor	active	P.dorsalis	34	female	Rock	Rock	horizontal	NA	170	NA	NA	NA	6.5	16	Rupicolous
P.d35	coonoor	active	P.dorsalis	35	female	Rock	Rock	vertical	upward	710	NA	NA	NA	6	17.6	Rupicolous
P.d36	coonoor	active	P.dorsalis	36	female	Rock	Rock	vertical	upward	630	NA	NA	NA	7.3	21.9	Rupicolous
P.d37	coonoor	active	P.dorsalis	37	male	Rock	Rock	vertical	downward	570	NA	NA	NA	12.5	21.4	Rupicolous
P.d38	coonoor	active	P.dorsalis	38	male	Rock	Rock	vertical	upward	600	NA	NA	NA	11.9	23.9	Rupicolous
P.d39	coonoor	active	P.dorsalis	39	male	Rock	Rock	vertical	upward	215	NA	NA	NA	12.4	19.9	Rupicolous
P.d4	coonoor	sleep	P.dorsalis	4	female	Rock	Rock	vertical	upward	700	NA	NA	NA	6.4	19	Rupicolous
P.d40	coonoor	active	P.dorsalis	40	female	Rock	Rock	vertical	upward	1650	NA	NA	NA	8.7	16.9	Rupicolous
P.d42	coonoor	active	P.dorsalis	42	female	Rock	Rock	vertical	upward	1290	NA	NA	NA	8.1	21.5	Rupicolous
P.d44	coonoor	active	P.dorsalis	44	female	Rock	Rock	vertical	perpendicular	1300	NA	NA	NA	6.2	13.9	Rupicolous
P.d45	coonoor	active	P.dorsalis	45	female	Ground	Grass	horizontal	NA	0	NA	NA	NA	8.8	25.9	Rupicolous
P.d47	coonoor	active	P.dorsalis	47	female	Rock	Rock	vertical	upward	970	NA	NA	NA	7.3	21.5	Rupicolous
P.d54	coonoor	active	P.dorsalis	54	female	Rock	Rock	vertical	upward	1840	NA	NA	NA	6.3	13.7	Rupicolous
P.d55	coonoor	active	P.dorsalis	55	female	Rock	Rock	vertical	upward	1100	NA	NA	NA	6	17.4	Rupicolous
P.d6	coonoor	sleep	P.dorsalis	6	female	Rock	Rock	vertical	upward	1930	NA	NA	NA	7.3	22.4	Rupicolous
S.a10	Kodaikanal	active	S.anamallayana	10	male	Shrub	Branch	horizontal	inward	1170	39	19	270	8.9	25.8	Arboreal
S.a11	Kodaikanal	active	S.anamallayana	11	male	Shrub	Leaf	horizontal	outward	1470	40	12	230	7.7	24.9	Arboreal
S.a12	Kodaikanal	active	S.anamallayana	12	male	Shrub	Leaf	vertical	outward	1420	42	21	320	7	21.8	Arboreal
S.a13	Kodaikanal	active	S.anamallayana	13	male	Shrub	Branch	horizontal	inward	860	28	12	170	7	20.4	Arboreal
S.a14	Kodaikanal	active	S.anamallayana	14	female	Shrub	Trunk	vertical	outward	490	151	51	0	8.1	13.4	Arboreal
S.a15	Kodaikanal	active	S.anamallayana	15	female	Shrub	Branch	horizontal	outward	680	37	17	50	8.4	25	Arboreal
S.a16	Kodaikanal	active	S.anamallayana	16	male	Shrub	Branch	angular	outward	570	39	24	200	9.1	13.5	Arboreal
S.a17	Kodaikanal	active	S.anamallayana	17	female	Shrub	Branch	horizontal	perpendicular	540	47	29	810	9.1	26.1	Arboreal
S.a19	Kodaikanal	active	S.anamallayana	19	female	Shrub	Branch	horizontal	outward	2480	49	17	790	8.8	25.7	Arboreal
S.a2	Kodaikanal	active	S.anamallayana	2	male	Shrub	Branch	vertical	outward	600	42	21	130	7.7	24.6	Arboreal
S.a21	Kodaikanal	active	S.anamallayana	21	male	Shrub	Branch	horizontal	outward	400	33	12	400	8.3	26.2	Arboreal
S.a22	Kodaikanal	active	S.anamallayana	22	male	Shrub	Branch	horizontal	outward	1510	52	43	171	9.5	26.9	Arboreal
S.a24	Kodaikanal	active	S.anamallayana	24	male	Shrub	Branch	horizontal	outward	1380	49	23	290	10	29.9	Arboreal
S.a25	Kodaikanal	active	S.anamallayana	25	female	Shrub	Branch	horizontal	inward	820	35	15	330	7.9	22.7	Arboreal
S.a29	Kodaikanal	active	S.anamallayana	29	female	Shrub	Leaf	horizontal	outward	1100	52	19	79	8.5	24	Arboreal
S.a3	Kodaikanal	active	S.anamallayana	3	female	Shrub	Branch	angular	outward	1370	67	41	720	8.7	24.1	Arboreal
S.a30	Kodaikanal	active	S.anamallayana	30	female	Shrub	Trunk	vertical	outward	1830	53	33	470	8.6	22.8	Arboreal
S.a31	Kodaikanal	active	S.anamallayana	31	male	Shrub	Branch	horizontal	perpendicular	510	33	33	0	9.3	28.5	Arboreal
S.a32	Kodaikanal	sleep	S.anamallayana	32	male	Shrub	Branch	horizontal	inward	1450	35	25	670	9.9	27.1	Arboreal
S.a33	Kodaikanal	sleep	S.anamallayana	33	female	Shrub	Leaf	angular	outward	1350	48	20	1300	8.7	23.7	Arboreal
S.a34	Kodaikanal	sleep	S.anamallayana	34	male	Shrub	Leaf	vertical	inward	790	37	37	0	9.9	29.9	Arboreal
S.a36	Kodaikanal	sleep	S.anamallayana	36	male	Shrub	Leaf	vertical	perpendicular	860	28	22	680	9.9	28.7	Arboreal
S.a37	Kodaikanal	sleep	S.anamallayana	37	female	Shrub	Leaf	horizontal	inward	1070	14	50	370	8.1	22.9	Arboreal
S.a38	Kodaikanal	sleep	S.anamallayana	38	male	Shrub	Leaf	horizontal	inward	780	86	63	310	9.5	28.9	Arboreal
S.a39	Kodaikanal	sleep	S.anamallayana	39	male	Shrub	Leaf	horizontal	inward	970	50	23	580	9.9	28.8	Arboreal
S.a4	Kodaikanal	active	S.anamallayana	4	female	Shrub	Leaf	horizontal	outward	670	39	13	42	8.6	25	Arboreal
S.a40	Kodaikanal	sleep	S.anamallayana	40	male	Shrub	Leaf	vertical	outward	1520	37	30	79	8.9	25.4	Arboreal
S.a42	Kodaikanal	sleep	S.anamallayana	42	male	Shrub	Leaf	vertical	inward	1370	40	13	300	9.6	28	Arboreal
S.a43	Kodaikanal	sleep	S.anamallayana	43	female	Shrub	Trunk	vertical	outward	700	30	17	0	8.5	22.6	Arboreal
S.a44	Kodaikanal	sleep	S.anamallayana	44	female	Shrub	Branch	horizontal	inward	1600	38	14	15	7.5	22.5	Arboreal
S.a45	Kodaikanal	sleep	S.anamallayana	45	male	Shrub	Leaf	vertical	outward	890	40	13	280	9.5	27.3	Arboreal
S.a46	Kodaikanal	sleep	S.anamallayana	46	male	Shrub	Leaf	angular	inward	1670	42	NA	39	9.9	23.6	Arboreal
S.a47	Kodaikanal	sleep	S.anamallayana	47	male	Shrub	Leaf	horizontal	inward	1370	77	NA	12	7.6	22.2	Arboreal
S.a48	Kodaikanal	sleep	S.anamallayana	48	male	Shrub	Leaf	horizontal	inward	830	41	22	93	10.2	30.1	Arboreal
S.a49	Kodaikanal	sleep	S.anamallayana	49	male	Shrub	Leaf	horizontal	outward	690	32	13	60	9.6	29.7	Arboreal
S.a5	Kodaikanal	active	S.anamallayana	5	male	Shrub	Branch	vertical	outward	1510	39	17	470	8.9	28	Arboreal
S.a50	Kodaikanal	sleep	S.anamallayana	50	male	Shrub	Branch	angular	outward	1670	37	28	210	8.4	25.5	Arboreal
S.a52	Kodaikanal	sleep	S.anamallayana	52	male	Shrub	Leaf	vertical	perpendicular	1400	85	39	101	9.4	25.7	Arboreal
S.a53	Kodaikanal	sleep	S.anamallayana	53	female	Shrub	Branch	vertical	perpendicular	1370	39	19	120	8.8	25.8	Arboreal
S.a54	Kodaikanal	sleep	S.anamallayana	54	male	Shrub	Leaf	vertical	outward	750	46	15	920	9.6	28.6	Arboreal
S.a56	Kodaikanal	sleep	S.anamallayana	56	female	Shrub	Leaf	horizontal	inward	1890	34	23	500	10	29.6	Arboreal
S.a57	Kodaikanal	sleep	S.anamallayana	57	female	Shrub	Branch	horizontal	outward	1420	21	17	320	9.5	27.6	Arboreal
S.a58	Kodaikanal	sleep	S.anamallayana	58	female	Shrub	Leaf	horizontal	inward	1510	40	12	280	8.3	24.4	Arboreal
S.a59	Kodaikanal	sleep	S.anamallayana	59	female	Shrub	Branch	vertical	inward	1370	29	5	230	7.9	23.3	Arboreal
S.a6	Kodaikanal	active	S.anamallayana	6	male	Shrub	Branch	angular	outward	510	43	21	230	9.7	28.2	Arboreal
S.a60	Kodaikanal	sleep	S.anamallayana	60	male	Shrub	Branch	angular	inward	2970	52	23	490	9.9	30.7	Arboreal
S.a61	Kodaikanal	sleep	S.anamallayana	61	male	Shrub	Leaf	horizontal	outward	3100	48	31	980	10.5	30.2	Arboreal
S.a7	Kodaikanal	active	S.anamallayana	7	female	Shrub	Branch	horizontal	inward	1310	37	19	630	8.9	17	Arboreal
S.a8	Kodaikanal	active	S.anamallayana	8	female	Shrub	Branch	angular	inward	1150	49	21	390	9.1	24.9	Arboreal
S.a9	Kodaikanal	active	S.anamallayana	9	female	Shrub	Branch	horizontal	inward	1090	47	32	200	8.4	22.9	Arboreal
S.h1	Ooty	active	S.horsfieldii	1	male	Shrub	Leaf	angular	perpendicular	1500	63	13	170	8	19	Arboreal
S.h10	Ooty	active	S.horsfieldii	10	female	Shrub	Leaf	horizontal	inward	1280	49	17	282	7.4	22.8	Arboreal
S.h11	Ooty	active	S.horsfieldii	11	female	Shrub	Leaf	horizontal	inward	230	70	23	120	6.2	19.9	Arboreal
S.h12	Ooty	active	S.horsfieldii	12	male	Shrub	Trunk	angular	outward	400	330	330	440	6.3	16.1	Arboreal
S.h13	Ooty	active	S.horsfieldii	13	female	Shrub	Leaf	horizontal	outward	1000	52	18	380	7.3	23.7	Arboreal
S.h14	Ooty	active	S.horsfieldii	14	male	Shrub	Flower	angular	outward	1670	34	22	280	8.2	27.3	Arboreal
S.h15	Ooty	active	S.horsfieldii	15	male	Shrub	Leaf	horizontal	outward	820	25	11	500	6.3	20.1	Arboreal
S.h16	Ooty	active	S.horsfieldii	16	female	Shrub	Leaf	angular	outward	860	28	12	200	7.4	24.3	Arboreal
S.h17	Ooty	active	S.horsfieldii	17	male	Shrub	Leaf	vertical	outward	1420	42	21	320	7.1	22.9	Arboreal
S.h18	Ooty	active	S.horsfieldii	18	male	Shrub	Leaf	horizontal	inward	1020	59	20	180	7.6	22.2	Arboreal
S.h19	Ooty	active	S.horsfieldii	19	male	Shrub	Leaf	angular	outward	1470	40	12	230	7.4	24.3	Arboreal
S.h20	Ooty	active	S.horsfieldii	20	male	Shrub	Branch	horizontal	inward	1380	29	5	50	6.8	24.8	Arboreal
S.h22	Ooty	active	S.horsfieldii	22	female	Shrub	Trunk	vertical	outward	560	30	8	290	7.8	25.1	Arboreal
S.h23	Ooty	active	S.horsfieldii	23	female	Shrub	Trunk	horizontal	outward	1630	52	23	660	7.1	19.9	Arboreal
S.h24	Ooty	active	S.horsfieldii	24	male	Shrub	Trunk	horizontal	perpendicular	1670	45	18	510	8.3	27.4	Arboreal
S.h25	Ooty	active	S.horsfieldii	25	female	Shrub	Branch	horizontal	outward	1510	25	12	32	7	20.8	Arboreal
S.h26	Ooty	active	S.horsfieldii	26	male	Shrub	Trunk	vertical	outward	800	32	32	980	8.1	26.1	Arboreal
S.h27	Ooty	active	S.horsfieldii	27	male	Shrub	Leaf	angular	outward	1700	48	31	150	8.4	27.3	Arboreal
S.h28	Ooty	active	S.horsfieldii	28	male	Shrub	Leaf	horizontal	outward	1500	47	18	670	6.7	20.7	Arboreal
S.h29	Ooty	active	S.horsfieldii	29	male	Shrub	Trunk	angular	outward	1650	220	50	101	5.4	17.2	Arboreal
S.h3	Ooty	active	S.horsfieldii	3	female	Shrub	Branch	horizontal	outward	550	59	42	109	8.3	27.3	Arboreal
S.h30	Ooty	active	S.horsfieldii	30	male	Shrub	Leaf	vertical	outward	1550	48	12	35	5.6	18.3	Arboreal
S.h31	Ooty	sleep	S.horsfieldii	31	female	Shrub	Leaf	horizontal	outward	860	72	34	460	6.9	22.7	Arboreal
S.h32	Ooty	sleep	S.horsfieldii	32	male	Shrub	Trunk	horizontal	outward	1000	45	29	32	7.5	23.9	Arboreal
S.h33	Ooty	sleep	S.horsfieldii	33	male	Shrub	Leaf	horizontal	outward	940	32	18	53	8.1	25	Arboreal
S.h34	Ooty	sleep	S.horsfieldii	34	female	Shrub	Leaf	horizontal	inward	1500	35	20	73	6.8	21.5	Arboreal
S.h35	Ooty	sleep	S.horsfieldii	35	male	Shrub	Branch	angular	outward	1550	30	11	40	8.1	24.9	Arboreal
S.h37	Ooty	sleep	S.horsfieldii	37	female	Shrub	Trunk	vertical	outward	1320	22	22	1070	6.8	21.4	Arboreal
S.h39	Ooty	sleep	S.horsfieldii	39	male	Shrub	Branch	horizontal	outward	1080	31	12	132	6.1	21.1	Arboreal
S.h4	Ooty	active	S.horsfieldii	4	female	Shrub	Branch	vertical	outward	540	45	15	100	7.6	15.2	Arboreal
S.h40	Ooty	sleep	S.horsfieldii	40	female	Shrub	Branch	horizontal	inward	1450	105	17	1290	7.8	23.4	Arboreal
S.h41	Ooty	sleep	S.horsfieldii	41	male	Shrub	Branch	vertical	outward	180	32	22	270	5.4	17.9	Arboreal
S.h42	Ooty	sleep	S.horsfieldii	42	female	Shrub	Leaf	angular	outward	1160	39	18	240	7.3	22.9	Arboreal
S.h43	Ooty	sleep	S.horsfieldii	43	female	Shrub	Trunk	angular	inward	890	40	40	970	11.8	23.4	Arboreal
S.h44	Ooty	sleep	S.horsfieldii	44	male	Shrub	Leaf	horizontal	outward	950	39	32	370	7.8	24.9	Arboreal
S.h45	Ooty	sleep	S.horsfieldii	45	male	Shrub	Branch	horizontal	outward	920	39	15	730	5.7	18.4	Arboreal
S.h46	Ooty	sleep	S.horsfieldii	46	male	Shrub	Leaf	angular	outward	1620	32	20	680	6.4	19.1	Arboreal
S.h47	Ooty	sleep	S.horsfieldii	47	female	Shrub	Leaf	angular	outward	720	41	21	220	6.3	20.6	Arboreal
S.h48	Ooty	sleep	S.horsfieldii	48	male	Shrub	Branch	angular	outward	990	39	12	510	7	21.3	Arboreal
S.h49	Ooty	sleep	S.horsfieldii	49	male	Shrub	Branch	angular	inward	1330	52	20	510	6.4	22.4	Arboreal
S.h5	Ooty	active	S.horsfieldii	5	male	Shrub	Trunk	horizontal	outward	600	39	39	0	5.5	18.4	Arboreal
S.h50	Ooty	sleep	S.horsfieldii	50	male	Shrub	Leaf	angular	outward	1280	19	15	290	7.2	24.4	Arboreal
S.h51	Ooty	sleep	S.horsfieldii	51	female	Shrub	Branch	angular	outward	1330	35	10	300	7.7	23.6	Arboreal
S.h52	Ooty	sleep	S.horsfieldii	52	male	Shrub	Leaf	horizontal	outward	1040	31	16	670	5.4	16.9	Arboreal
S.h53	Ooty	sleep	S.horsfieldii	53	female	Shrub	Branch	angular	inward	1870	60	21	340	5.7	7.9	Arboreal
S.h54	Ooty	sleep	S.horsfieldii	54	female	Shrub	Branch	angular	inward	2260	41	13	1060	7.8	25.4	Arboreal
S.h55	Ooty	sleep	S.horsfieldii	55	male	Shrub	Branch	angular	outward	1800	30	15	490	6	20.1	Arboreal
S.h56	Ooty	sleep	S.horsfieldii	56	male	Shrub	Leaf	vertical	outward	750	45	13	500	5.2	16.8	Arboreal
S.h57	Ooty	sleep	S.horsfieldii	57	female	Shrub	Leaf	vertical	outward	1070	46	46	0	5.6	17.9	Arboreal
S.h6	Ooty	active	S.horsfieldii	6	male	Shrub	Leaf	horizontal	outward	630	31	17	24	8	25.2	Arboreal
S.h60	Ooty	sleep	S.horsfieldii	60	male	Shrub	Branch	horizontal	inward	1480	45	23	800	6.6	20.9	Arboreal
S.h62	Emerald	sleep	S.horsfieldii	62	male	Shrub	Flower	horizontal	outward	1220	19	7	15	6.2	20.9	Arboreal
S.h63	Emerald	sleep	S.horsfieldii	63	male	Shrub	Leaf	horizontal	outward	1080	19	11	15	5	15.9	Arboreal
S.h64	Emerald	sleep	S.horsfieldii	64	female	Shrub	Trunk	vertical	outward	1120	20	11	0	5.6	18.6	Arboreal
S.h65	Emerald	sleep	S.horsfieldii	65	female	Shrub	Trunk	vertical	outward	760	20	10	0	6.9	15.8	Arboreal
S.h66	Emerald	sleep	S.horsfieldii	66	female	Shrub	Trunk	vertical	outward	500	28	5	0	7.9	18.8	Arboreal
S.h68	Emerald	sleep	S.horsfieldii	68	male	Shrub	Branch	vertical	outward	1190	22	6	40	7.5	23.6	Arboreal
S.h69	Emerald	sleep	S.horsfieldii	69	male	Shrub	Trunk	vertical	outward	1320	21	21	0	6.9	17.8	Arboreal
S.h7	Ooty	active	S.horsfieldii	7	male	Shrub	Leaf	horizontal	perpendicular	1300	46	15	920	8.4	28.3	Arboreal
S.h70	Emerald	sleep	S.horsfieldii	70	female	Shrub	Trunk	vertical	outward	150	24	23	0	6.9	22	Arboreal
S.h71	Emerald	sleep	S.horsfieldii	71	female	Shrub	Trunk	vertical	outward	1930	6	4	0	6.3	19.5	Arboreal
S.h72	Emerald	sleep	S.horsfieldii	72	male	Shrub	Trunk	vertical	outward	830	21	21	0	7.3	23.9	Arboreal
S.h74	Emerald	sleep	S.horsfieldii	74	female	Shrub	Trunk	vertical	outward	250	22	19	0	7	21.5	Arboreal
S.h75	Emerald	sleep	S.horsfieldii	75	female	Shrub	Branch	angular	outward	750	22	15	20	5.1	15.6	Arboreal
S.h76	Emerald	sleep	S.horsfieldii	76	female	Shrub	Trunk	vertical	outward	1200	20	9	0	7.9	26.4	Arboreal
S.h78	Emerald	sleep	S.horsfieldii	78	female	Shrub	Trunk	vertical	outward	1420	24	16	0	6.9	21.8	Arboreal
S.h79	Emerald	sleep	S.horsfieldii	79	male	Shrub	Trunk	vertical	outward	450	40	30	0	6.8	22.9	Arboreal
S.h8	Ooty	active	S.horsfieldii	8	male	Shrub	Trunk	horizontal	outward	2340	160	60	0	6.3	20.9	Arboreal
S.h80	Emerald	sleep	S.horsfieldii	80	female	Shrub	Leaf	angular	outward	500	42	32	0	7.1	24.1	Arboreal
S.m1	Tirunelveli	active	S.marudhamneydhal	1	male	Ground	Gravel	horizontal	NA	0	NA	NA	NA	5.5	19.4	Ground
S.m10	Tirunelveli	active	S.marudhamneydhal	10	female	Ground	Sand	horizontal	NA	0	NA	NA	NA	3.9	14	Ground
S.m11	Tirunelveli	active	S.marudhamneydhal	11	male	Ground	Gravel	horizontal	NA	0	NA	NA	NA	4.8	17.6	Ground
S.m12	Tirunelveli	active	S.marudhamneydhal	12	male	Ground	Gravel	horizontal	NA	0	NA	NA	NA	4.4	8.2	Ground
S.m13	Tirunelveli	active	S.marudhamneydhal	13	male	Ground	Gravel	horizontal	NA	0	NA	NA	NA	4.5	13.3	Ground
S.m14	Tirunelveli	active	S.marudhamneydhal	14	male	Ground	Gravel	horizontal	NA	0	NA	NA	NA	5.5	19.5	Ground
S.m15	Tirunelveli	active	S.marudhamneydhal	15	female	Ground	Gravel	horizontal	NA	0	NA	NA	NA	3.6	13.2	Ground
S.m16	Tirunelveli	active	S.marudhamneydhal	16	male	Ground	Gravel	horizontal	NA	0	NA	NA	NA	5.3	19	Ground
S.m17	Tirunelveli	active	S.marudhamneydhal	17	female	Ground	Sand	horizontal	NA	0	NA	NA	NA	3.8	12.9	Ground
S.m18	Tirunelveli	active	S.marudhamneydhal	18	male	Ground	Gravel	horizontal	NA	0	NA	NA	NA	5	16.9	Ground
S.m19	Tirunelveli	active	S.marudhamneydhal	19	male	Ground	Gravel	horizontal	NA	0	NA	NA	NA	4.9	17.2	Ground
S.m2	Tirunelveli	active	S.marudhamneydhal	2	male	Ground	Gravel	horizontal	NA	0	NA	NA	NA	4.9	18	Ground
S.m20	Tirunelveli	active	S.marudhamneydhal	20	male	Ground	Gravel	horizontal	NA	0	NA	NA	NA	3.4	13.4	Ground
S.m21	Tirunelveli	active	S.marudhamneydhal	21	male	Ground	Sand	horizontal	NA	0	NA	NA	NA	5	17.9	Ground
S.m22	Tirunelveli	active	S.marudhamneydhal	22	female	Ground	Sand	horizontal	NA	0	NA	NA	NA	3.9	14.6	Ground
S.m23	Tirunelveli	active	S.marudhamneydhal	23	female	Ground	Gravel	horizontal	NA	0	NA	NA	NA	3.8	13.6	Ground
S.m24	Tirunelveli	active	S.marudhamneydhal	24	female	Ground	Sand	horizontal	NA	0	NA	NA	NA	3.2	11.5	Ground
S.m25	Tirunelveli	active	S.marudhamneydhal	25	female	Ground	Gravel	horizontal	NA	0	NA	NA	NA	3.5	13.3	Ground
S.m26	Tirunelveli	active	S.marudhamneydhal	26	male	Ground	Sand	horizontal	NA	0	NA	NA	NA	3.7	13.7	Ground
S.m27	Tirunelveli	active	S.marudhamneydhal	27	male	Ground	Gravel	horizontal	NA	0	NA	NA	NA	4.8	15.3	Ground
S.m28	Tirunelveli	active	S.marudhamneydhal	28	male	Ground	Gravel	horizontal	NA	0	NA	NA	NA	5	18	Ground
S.m29	Tirunelveli	active	S.marudhamneydhal	29	female	Ground	Gravel	horizontal	NA	0	NA	NA	NA	3.9	15.2	Ground
S.m3	Tirunelveli	active	S.marudhamneydhal	3	female	Ground	Sand	horizontal	NA	0	NA	NA	NA	4.1	13.9	Ground
S.m30	Tirunelveli	active	S.marudhamneydhal	30	female	Ground	Gravel	horizontal	NA	0	NA	NA	NA	3.9	13.2	Ground
S.m31	Tirunelveli	sleep	S.marudhamneydhal	31	male	Ground	Sand	horizontal	NA	0	NA	NA	NA	5.6	21.6	Ground
S.m32	Tirunelveli	sleep	S.marudhamneydhal	32	male	Ground	Gravel	horizontal	NA	0	NA	NA	NA	5	16.2	Ground
S.m33	Tirunelveli	sleep	S.marudhamneydhal	33	male	Ground	Gravel	horizontal	NA	0	NA	NA	NA	5.1	19.4	Ground
S.m34	Tirunelveli	sleep	S.marudhamneydhal	34	male	Ground	Gravel	horizontal	NA	0	NA	NA	NA	5.5	19.2	Ground
S.m35	Tirunelveli	sleep	S.marudhamneydhal	35	male	Ground	Gravel	horizontal	NA	0	NA	NA	NA	4.6	16.9	Ground
S.m36	Tirunelveli	sleep	S.marudhamneydhal	36	male	Ground	Gravel	horizontal	NA	0	NA	NA	NA	4	13.7	Ground
S.m37	Tirunelveli	sleep	S.marudhamneydhal	37	female	Ground	Sand	horizontal	NA	0	NA	NA	NA	3.9	13.4	Ground
S.m38	Tirunelveli	sleep	S.marudhamneydhal	38	male	Ground	Sand	horizontal	NA	0	NA	NA	NA	5.2	19.3	Ground
S.m39	Tirunelveli	sleep	S.marudhamneydhal	39	male	Ground	Sand	horizontal	NA	0	NA	NA	NA	5.5	19.4	Ground
S.m4	Tirunelveli	active	S.marudhamneydhal	4	male	Ground	Gravel	horizontal	NA	0	NA	NA	NA	5.1	19.2	Ground
S.m40	Tirunelveli	sleep	S.marudhamneydhal	40	female	Ground	Gravel	horizontal	NA	0	NA	NA	NA	3.8	12.4	Ground
S.m41	Tirunelveli	sleep	S.marudhamneydhal	41	male	Ground	Sand	horizontal	NA	0	NA	NA	NA	5.7	19.9	Ground
S.m42	Tirunelveli	sleep	S.marudhamneydhal	42	male	Ground	Gravel	horizontal	NA	0	NA	NA	NA	5.4	21.2	Ground
S.m43	Tirunelveli	sleep	S.marudhamneydhal	43	male	Ground	Sand	horizontal	NA	0	NA	NA	NA	5.8	13.7	Ground
S.m44	Tirunelveli	sleep	S.marudhamneydhal	44	male	Ground	Sand	horizontal	NA	0	NA	NA	NA	5.1	13.8	Ground
S.m45	Tirunelveli	sleep	S.marudhamneydhal	45	female	Ground	Gravel	horizontal	NA	0	NA	NA	NA	3.9	12.5	Ground
S.m46	Tirunelveli	sleep	S.marudhamneydhal	46	male	Ground	Sand	horizontal	NA	0	NA	NA	NA	4.6	10.8	Ground
S.m47	Tirunelveli	sleep	S.marudhamneydhal	47	male	Ground	Sand	horizontal	NA	0	NA	NA	NA	4.9	18.3	Ground
S.m48	Tirunelveli	sleep	S.marudhamneydhal	48	male	Ground	Sand	horizontal	NA	0	NA	NA	NA	5.2	17	Ground
S.m49	Tirunelveli	sleep	S.marudhamneydhal	49	male	Ground	Gravel	horizontal	NA	0	NA	NA	NA	5.1	19	Ground
S.m5	Tirunelveli	active	S.marudhamneydhal	5	male	Ground	Sand	horizontal	NA	0	NA	NA	NA	4.7	17.2	Ground
S.m50	Tirunelveli	sleep	S.marudhamneydhal	50	male	Ground	Sand	horizontal	NA	0	NA	NA	NA	5.1	17.9	Ground
S.m51	Tirunelveli	sleep	S.marudhamneydhal	51	male	Ground	Gravel	horizontal	NA	0	NA	NA	NA	5	15.8	Ground
S.m52	Tirunelveli	sleep	S.marudhamneydhal	52	male	Ground	Gravel	horizontal	NA	0	NA	NA	NA	4.8	18	Ground
S.m53	Tirunelveli	sleep	S.marudhamneydhal	53	male	Ground	Sand	horizontal	NA	0	NA	NA	NA	4.7	18.5	Ground
S.m54	Tirunelveli	sleep	S.marudhamneydhal	54	female	Ground	Gravel	horizontal	NA	0	NA	NA	NA	4	15.2	Ground
S.m55	Tirunelveli	sleep	S.marudhamneydhal	55	female	Ground	Sand	horizontal	NA	0	NA	NA	NA	3.5	12.3	Ground
S.m56	Tirunelveli	sleep	S.marudhamneydhal	56	male	Ground	Sand	horizontal	NA	0	NA	NA	NA	4.3	16.3	Ground
S.m57	Tirunelveli	sleep	S.marudhamneydhal	57	male	Ground	Gravel	horizontal	NA	0	NA	NA	NA	5	18.2	Ground
S.m58	Tirunelveli	sleep	S.marudhamneydhal	58	male	Ground	Gravel	horizontal	NA	0	NA	NA	NA	5.1	15.1	Ground
S.m59	Tirunelveli	sleep	S.marudhamneydhal	59	male	Ground	Sand	horizontal	NA	0	NA	NA	NA	4.9	18	Ground
S.m6	Tirunelveli	active	S.marudhamneydhal	6	female	Ground	Gravel	horizontal	NA	0	NA	NA	NA	3.9	9.4	Ground
S.m60	Tirunelveli	sleep	S.marudhamneydhal	60	female	Ground	Gravel	horizontal	NA	0	NA	NA	NA	3.7	11	Ground
S.m7	Tirunelveli	active	S.marudhamneydhal	7	male	Ground	Gravel	horizontal	NA	0	NA	NA	NA	5	18.9	Ground
S.m8	Tirunelveli	active	S.marudhamneydhal	8	female	Ground	Gravel	horizontal	NA	0	NA	NA	NA	3.8	13.2	Ground
S.m9	Tirunelveli	active	S.marudhamneydhal	9	male	Ground	Gravel	horizontal	NA	0	NA	NA	NA	5.6	16.2	Ground
S.s1	Chalkewadi	active	S.superba	1	male	Rock	Rock	horizontal	NA	0	NA	NA	NA	7.1	22	Ground
S.s10	Chalkewadi	active	S.superba	10	female	Ground	Soil	horizontal	NA	0	NA	NA	NA	6.2	17.4	Ground
S.s11	Chalkewadi	active	S.superba	11	female	Ground	Grass	horizontal	NA	0	NA	NA	NA	5.9	15.9	Ground
S.s12	Chalkewadi	active	S.superba	12	female	Rock	Rock	horizontal	NA	90	NA	NA	NA	6.5	17.4	Ground
S.s13	Chalkewadi	active	S.superba	13	male	Rock	Rock	horizontal	NA	290	NA	NA	NA	6.6	17.9	Ground
S.s14	Chalkewadi	active	S.superba	14	female	Ground	Soil	horizontal	NA	0	NA	NA	NA	6.7	17.9	Ground
S.s15	Chalkewadi	active	S.superba	15	female	Ground	Soil	horizontal	NA	0	NA	NA	NA	6.2	16.7	Ground
S.s16	Chalkewadi	active	S.superba	16	female	Ground	Soil	horizontal	NA	0	NA	NA	NA	5.7	15.5	Ground
S.s17	Chalkewadi	active	S.superba	17	female	Ground	Soil	horizontal	NA	0	NA	NA	NA	6.2	16.5	Ground
S.s18	Chalkewadi	active	S.superba	18	female	Ground	Soil	horizontal	NA	0	NA	NA	NA	5.8	16.4	Ground
S.s19	Chalkewadi	active	S.superba	19	female	Ground	Soil	horizontal	NA	0	NA	NA	NA	6.5	17.3	Ground
S.s2	Chalkewadi	active	S.superba	2	male	Ground	Grass	horizontal	NA	0	NA	NA	NA	6.6	20.2	Ground
S.s20	Chalkewadi	active	S.superba	20	female	Ground	Soil	horizontal	NA	0	NA	NA	NA	6.5	20.1	Ground
S.s21	Chalkewadi	active	S.superba	21	female	Ground	Soil	horizontal	NA	0	NA	NA	NA	6.2	16.3	Ground
S.s22	Chalkewadi	active	S.superba	22	female	Ground	Rock Sheet	horizontal	NA	0	NA	NA	NA	6.7	16.2	Ground
S.s23	Chalkewadi	active	S.superba	23	male	Ground	Soil	horizontal	NA	65	NA	NA	NA	6.5	20.2	Ground
S.s24	Chalkewadi	active	S.superba	24	male	Ground	Soil	horizontal	NA	122	NA	NA	NA	7	21.2	Ground
S.s25	Chalkewadi	active	S.superba	25	male	Ground	Soil	horizontal	NA	78	NA	NA	NA	7.6	22.2	Ground
S.s26	Chalkewadi	active	S.superba	26	male	Ground	Soil	horizontal	NA	74	NA	NA	NA	7.2	21.9	Ground
S.s27	Chalkewadi	active	S.superba	27	female	Ground	Soil	horizontal	NA	0	NA	NA	NA	6.1	16	Ground
S.s28	Chalkewadi	active	S.superba	28	male	Ground	Soil	horizontal	NA	0	NA	NA	NA	6.1	18	Ground
S.s29	Chalkewadi	active	S.superba	29	female	Ground	Soil	horizontal	NA	0	NA	NA	NA	6	14.9	Ground
S.s3	Chalkewadi	active	S.superba	3	male	Rock	Rock	horizontal	NA	0	NA	NA	NA	6.7	19.1	Ground
S.s30	Chalkewadi	active	S.superba	30	male	Ground	Soil	horizontal	NA	0	NA	NA	NA	7.5	11.5	Ground
S.s31	Chalkewadi	sleep	S.superba	31	female	Ground	Soil	horizontal	NA	0	NA	NA	NA	6.5	17.5	Ground
S.s32	Chalkewadi	sleep	S.superba	32	female	Ground	Rock Sheet	horizontal	NA	0	NA	NA	NA	6.2	17.3	Ground
S.s33	Chalkewadi	sleep	S.superba	33	female	Ground	Soil	horizontal	NA	0	NA	NA	NA	6.5	17.6	Ground
S.s34	Chalkewadi	sleep	S.superba	34	female	Ground	Rock Sheet	horizontal	NA	0	NA	NA	NA	6.4	17	Ground
S.s35	Chalkewadi	sleep	S.superba	35	female	Ground	Gravel	horizontal	NA	0	NA	NA	NA	6.3	16.1	Ground
S.s36	Chalkewadi	sleep	S.superba	36	female	Ground	Gravel	horizontal	NA	0	NA	NA	NA	6.2	17	Ground
S.s37	Chalkewadi	sleep	S.superba	37	female	Ground	Soil	horizontal	NA	0	NA	NA	NA	6.2	15	Ground
S.s38	Chalkewadi	sleep	S.superba	38	male	Ground	Rock Sheet	horizontal	NA	0	NA	NA	NA	7.1	21.4	Ground
S.s39	Chalkewadi	sleep	S.superba	39	female	Ground	Rock	horizontal	NA	0	NA	NA	NA	6.1	12.4	Ground
S.s4	Chalkewadi	active	S.superba	4	male	Ground	Leaf	horizontal	NA	0	NA	NA	NA	7.4	20.5	Ground
S.s40	Chalkewadi	sleep	S.superba	40	female	Ground	Soil	horizontal	NA	0	NA	NA	NA	5.8	16.7	Ground
S.s41	Chalkewadi	sleep	S.superba	41	female	Ground	Grass	horizontal	NA	0	NA	NA	NA	5.9	16.3	Ground
S.s5	Chalkewadi	active	S.superba	5	male	Rock	Rock	horizontal	NA	120	NA	NA	NA	7.2	21	Ground
S.s7	Chalkewadi	active	S.superba	7	male	Ground	Rock Sheet	horizontal	NA	0	NA	NA	NA	6.8	19.4	Ground
S.s8	Chalkewadi	active	S.superba	8	male	Ground	Rock	horizontal	NA	0	NA	NA	NA	7.1	20.2	Ground
S.v1	Madurai	active	S.visiri	1	male	Shrub	Branch	vertical	outward	280	80	60	70	4.5	14.3	Ground
S.v10	Madurai	active	S.visiri	10	male	Shrub	Branch	vertical	outward	170	90	110	40	4.1	15.9	Ground
S.v11	Madurai	active	S.visiri	11	male	Ground	Gravel	horizontal	NA	0	NA	NA	NA	4.5	14.3	Ground
S.v12	Madurai	active	S.visiri	12	male	Ground	Gravel	horizontal	NA	0	NA	NA	NA	4.8	17.2	Ground
S.v13	Madurai	active	S.visiri	13	male	Ground	Gravel	horizontal	NA	0	NA	NA	NA	4	12	Ground
S.v14	Madurai	active	S.visiri	14	female	Ground	Gravel	horizontal	NA	0	NA	NA	NA	4.4	7	Ground
S.v15	Madurai	active	S.visiri	15	male	Shrub	Branch	vertical	outward	200	130	100	150	4.3	15.3	Ground
S.v16	Madurai	active	S.visiri	16	female	Ground	Gravel	horizontal	NA	0	NA	NA	NA	4.6	9.4	Ground
S.v17	Madurai	active	S.visiri	17	female	Ground	Gravel	horizontal	NA	0	NA	NA	NA	4.2	13.9	Ground
S.v18	Madurai	active	S.visiri	18	female	Ground	Gravel	horizontal	NA	0	NA	NA	NA	4.7	15.4	Ground
S.v19	Madurai	active	S.visiri	19	male	Shrub	Branch	vertical	outward	290	67	32	NA	4.6	17.5	Ground
S.v2	Madurai	active	S.visiri	2	male	Shrub	Branch	vertical	outward	580	160	110	60	4.6	16.1	Ground
S.v20	Madurai	active	S.visiri	20	female	Ground	Gravel	horizontal	NA	0	NA	NA	NA	4.8	16.6	Ground
S.v21	Madurai	active	S.visiri	21	male	Ground	Gravel	horizontal	NA	0	NA	NA	NA	4.9	18	Ground
S.v22	Madurai	active	S.visiri	22	male	Shrub	Branch	vertical	outward	370	93	60	110	4.6	18	Ground
S.v23	Madurai	active	S.visiri	23	male	Shrub	Branch	vertical	outward	507	100	90	121	4.7	17.6	Ground
S.v24	Madurai	active	S.visiri	24	male	Ground	Gravel	horizontal	NA	0	NA	NA	NA	4.9	16	Ground
S.v25	Madurai	active	S.visiri	25	female	Ground	Gravel	horizontal	NA	0	NA	NA	NA	4.1	20.2	Ground
S.v26	Madurai	active	S.visiri	26	male	Ground	Gravel	horizontal	NA	0	NA	NA	NA	4	17	Ground
S.v27	Madurai	active	S.visiri	27	male	Shrub	Branch	vertical	outward	410	140	70	20	4	16.5	Ground
S.v28	Madurai	active	S.visiri	28	female	Shrub	Branch	angular	outward	270	160	30	40	4	17.8	Ground
S.v29	Madurai	active	S.visiri	29	female	Shrub	Branch	angular	outward	225	140	45	37	4.4	19.4	Ground
S.v3	Madurai	active	S.visiri	3	female	Ground	Gravel	horizontal	NA	0	NA	NA	NA	5.1	18.7	Ground
S.v30	Madurai	active	S.visiri	30	female	Shrub	Branch	vertical	outward	267	120	60	30	4.5	19.5	Ground
S.v31	Madurai	active	S.visiri	31	male	Ground	Gravel	horizontal	NA	0	NA	NA	NA	4.7	10.5	Ground
S.v32	Madurai	active	S.visiri	32	male	Ground	Gravel	horizontal	NA	0	NA	NA	NA	4.5	16.7	Ground
S.v33	Madurai	active	S.visiri	33	male	Ground	Gravel	horizontal	NA	0	NA	NA	NA	4.6	17.3	Ground
S.v34	Madurai	active	S.visiri	34	male	Shrub	Branch	vertical	outward	360	100	80	40	3.7	7.5	Ground
S.v35	Madurai	sleep	S.visiri	35	male	Ground	Sand	horizontal	NA	0	NA	NA	NA	4.8	13.7	Ground
S.v36	Madurai	sleep	S.visiri	36	female	Ground	Sand	horizontal	NA	0	NA	NA	NA	4.5	13.1	Ground
S.v37	Madurai	sleep	S.visiri	37	female	Ground-Under Shrub	Sand	horizontal	NA	0	NA	NA	NA	4	15	Ground
S.v38	Madurai	sleep	S.visiri	38	female	Ground-Under Shrub	Sand	horizontal	NA	0	NA	NA	NA	4.6	14.4	Ground
S.v39	Madurai	sleep	S.visiri	39	female	Ground-Under Shrub	Gravel	horizontal	NA	0	NA	NA	NA	4.2	14.4	Ground
S.v4	Madurai	active	S.visiri	4	male	Ground	Gravel	horizontal	NA	0	NA	NA	NA	5.1	18.5	Ground
S.v40	Madurai	sleep	S.visiri	40	female	Ground-Under Shrub	Sand	horizontal	NA	0	NA	NA	NA	4.6	15.1	Ground
S.v41	Madurai	sleep	S.visiri	41	male	Ground-Under Shrub	Sand	horizontal	NA	0	NA	NA	NA	3.9	9.8	Ground
S.v42	Madurai	sleep	S.visiri	42	male	Ground-Under Shrub	Sand	horizontal	NA	0	NA	NA	NA	5.3	18.7	Ground
S.v43	Madurai	sleep	S.visiri	43	female	Ground-Under Shrub	Gravel	horizontal	NA	0	NA	NA	NA	4.7	16.5	Ground
S.v44	Madurai	sleep	S.visiri	44	female	Ground-Under Shrub	Gravel	horizontal	NA	0	NA	NA	NA	4.3	14.7	Ground
S.v45	Madurai	sleep	S.visiri	45	male	Ground-Under Shrub	Sand	horizontal	NA	0	NA	NA	NA	5	17.6	Ground
S.v46	Madurai	sleep	S.visiri	46	female	Ground-Under Shrub	Gravel	horizontal	NA	0	NA	NA	NA	4.4	14	Ground
S.v47	Madurai	sleep	S.visiri	47	male	Ground-Under Shrub	Sand	horizontal	NA	0	NA	NA	NA	4.1	15.3	Ground
S.v48	Madurai	sleep	S.visiri	48	female	Ground-Under Shrub	Sand	horizontal	NA	0	NA	NA	NA	4.1	14	Ground
S.v49	Madurai	sleep	S.visiri	49	male	Ground-Under Shrub	Sand	horizontal	NA	0	NA	NA	NA	4.3	15.1	Ground
S.v5	Madurai	active	S.visiri	5	female	Ground	Gravel	horizontal	NA	0	NA	NA	NA	4.8	14.1	Ground
S.v50	Madurai	sleep	S.visiri	50	male	Ground-Under Shrub	Sand	horizontal	NA	0	NA	NA	NA	4.6	10.7	Ground
S.v51	Madurai	sleep	S.visiri	51	female	Ground-Under Shrub	Sand	horizontal	NA	0	NA	NA	NA	4.5	11.3	Ground
S.v52	Madurai	sleep	S.visiri	52	male	Ground-Under Shrub	Sand	horizontal	NA	0	NA	NA	NA	4.8	17.6	Ground
S.v53	Madurai	sleep	S.visiri	53	male	Ground-Under Shrub	Sand	horizontal	NA	0	NA	NA	NA	4.3	15.9	Ground
S.v54	Madurai	sleep	S.visiri	54	male	Ground-Under Shrub	Gravel	horizontal	NA	0	NA	NA	NA	4.6	16.8	Ground
S.v55	Madurai	sleep	S.visiri	55	male	Ground-Under Shrub	Gravel	horizontal	NA	0	NA	NA	NA	4.8	16.3	Ground
S.v56	Madurai	sleep	S.visiri	56	male	Ground-Under Shrub	Gravel	horizontal	NA	0	NA	NA	NA	5	18.3	Ground
S.v57	Madurai	sleep	S.visiri	57	male	Ground-Under Shrub	Gravel	horizontal	NA	0	NA	NA	NA	4.5	9.3	Ground
S.v58	Madurai	sleep	S.visiri	58	female	Ground-Under Shrub	Gravel	horizontal	NA	0	NA	NA	NA	4.2	14.7	Ground
S.v59	Madurai	sleep	S.visiri	59	female	Ground-Under Shrub	Sand	horizontal	NA	0	NA	NA	NA	4.8	15.4	Ground
S.v6	Madurai	active	S.visiri	6	female	Ground	Gravel	horizontal	NA	0	NA	NA	NA	4.9	16.5	Ground
S.v60	Madurai	sleep	S.visiri	60	male	Ground-Under Shrub	Sand	horizontal	NA	0	NA	NA	NA	4.7	14.2	Ground
S.v61	Madurai	sleep	S.visiri	61	female	Ground-Under Shrub	Sand	horizontal	NA	0	NA	NA	NA	4.3	9.9	Ground
S.v62	Madurai	sleep	S.visiri	62	female	Ground-Under Shrub	Sand	horizontal	NA	0	NA	NA	NA	4.2	14.6	Ground
S.v63	Madurai	sleep	S.visiri	63	female	Ground-Under Shrub	Sand	horizontal	NA	0	NA	NA	NA	4.3	14	Ground
S.v64	Madurai	sleep	S.visiri	64	female	Ground-Under Shrub	Sand	horizontal	NA	0	NA	NA	NA	4.7	17.4	Ground
S.v7	Madurai	active	S.visiri	7	female	Ground	Gravel	horizontal	NA	0	NA	NA	NA	4.7	15.8	Ground
S.v8	Madurai	active	S.visiri	8	male	Shrub	Branch	vertical	outward	440	70	57	120	4.3	16.8	Ground
S.v9	Madurai	active	S.visiri	9	female	Ground	Gravel	horizontal	NA	0	NA	NA	NA	4.4	15.6	Ground
